# Supplementary material for: Structure of the 4-O-[1-Carboxyethyl]-d-Mannose-Containing O-Specific Polysaccharide of a Halophilic Bacterium Salinivibrio sp. EG9S8QL
Source: Mar Drugs. 2021 Sep 7;19(9):508. doi: 10.3390/md19090508 (PMC8466920; doi:10.3390/md19090508)
Supplement: Supplementary file 1 [file marinedrugs-19-00508-s001.zip]

Archive with 1 entries (1 files):
- marinedrugs-1352052-supplementary.pdf
